# Supplementary material for: Transposons are important contributors to gene expression variability under selection in rice populations
Source: eLife. 2023 Jul 19;12:RP86324. doi: 10.7554/eLife.86324 (PMC10393045; doi:10.7554/eLife.86324)
Supplement: Supplementary file 3. [file elife-86324-supp3.xlsx]

## Sheet: Sheet1
TIP	Family	frequency_indica	frequency_japonica	type
TIP_10251	MITE/Tourist	0.0555556	0	indica-specific
TIP_13783	MITE/Tourist	0.111111	0	indica-specific
TIP_14359	MITE/Tourist	0.592	0	indica-specific
TIP_14752	MITE/Tourist	0.261905	0	indica-specific
TIP_1562	MITE/Tourist	0.52381	0	indica-specific
TIP_16655	MITE/Tourist	0.150794	0	indica-specific
TIP_16897	DNAauto/MULE	0.198413	0	indica-specific
TIP_17078	DNAnona/MULE	0.0714286	0	indica-specific
TIP_19567	DNAnona/hAT	0.0396825	0	indica-specific
TIP_1959	MITE/Tourist	0.18254	0	indica-specific
TIP_19871	DNAnona/MULE	0.111111	0	indica-specific
TIP_21138	DNAauto/POLE	0.206349	0	indica-specific
TIP_23085	LTR/Copia	0.031746	0	indica-specific
TIP_24692	MITE/Tourist	0.68254	0	indica-specific
TIP_26834	DNAnona/hAT	0.111111	0	indica-specific
TIP_26835	MITE/Tourist	0.142857	0	indica-specific
TIP_27028	LTR/TRIM	0.150794	0	indica-specific
TIP_27085	MITE/Stow	0.333333	0	indica-specific
TIP_27545	LTR/Copia	0.0683761	0	indica-specific
TIP_30503	LTR/Copia	0.274194	0	indica-specific
TIP_31280	LTR/Gypsy	0.214286	0	indica-specific
TIP_31788	DNAnona/unknown	0.0873016	0	indica-specific
TIP_32107	LTR/Copia	0.293651	0	indica-specific
TIP_32461	LTR/Copia	0.0555556	0	indica-specific
TIP_34342	DNAauto/hAT	0.484127	0	indica-specific
TIP_35506	LTR/Gypsy	0.111111	0	indica-specific
TIP_41083	MITE/Tourist	0.222222	0	indica-specific
TIP_41506	MITE/Tourist	0.142857	0	indica-specific
TIP_41510	DNAnona/MULE	0.142857	0	indica-specific
TIP_4337	MITE/Stow	0.047619	0	indica-specific
TIP_47367	DNAnona/unknown	0.031746	0	indica-specific
TIP_4852	SINE/unknown	0.5	0	indica-specific
TIP_49938	DNAauto/MULE	0.0634921	0	indica-specific
TIP_50987	DNAnona/MULE	0.18254	0	indica-specific
TIP_52066	LTR/Gypsy	0.484127	0	indica-specific
TIP_52703	DNAnona/hAT	0.166667	0	indica-specific
TIP_53604	DNAnona/unknown	0.126984	0	indica-specific
TIP_53796	LTR/Copia	0.142857	0	indica-specific
TIP_56350	LINE/unknown	0.0714286	0	indica-specific
TIP_57681	MITE/Stow	0.0555556	0	indica-specific
TIP_580	DNAnona/MULE	0.134921	0	indica-specific
TIP_60738	MITE/Tourist	0.031746	0	indica-specific
TIP_62375	DNAauto/MULE	0.261905	0	indica-specific
TIP_62415	DNAauto/hAT	0.031746	0	indica-specific
TIP_66850	DNAauto/POLE	0.31746	0	indica-specific
TIP_67033	LTR/Copia	0.031746	0	indica-specific
TIP_67483	MITE/Tourist	0.150794	0	indica-specific
TIP_68631	DNAnona/CACTA	0.293651	0	indica-specific
TIP_68632	MITE/Stow	0.34127	0	indica-specific
TIP_6916	MITE/Tourist	0.031746	0	indica-specific
TIP_71809	DNAauto/MULE	0.619048	0	indica-specific
TIP_72733	LTR/Gypsy	0.650794	0	indica-specific
TIP_72734	LTR/Gypsy	0.650794	0	indica-specific
TIP_73411	MITE/Stow	0.142857	0	indica-specific
TIP_73493	DNAnona/hAT	0.15873	0	indica-specific
TIP_7449	DNAnona/hAT	0.15873	0	indica-specific
TIP_74641	DNAnona/Helitron	0.031746	0	indica-specific
TIP_75868	LTR/Gypsy	0.031746	0	indica-specific
TIP_7675	MITE/Stow	0.666667	0	indica-specific
TIP_21734	LTR/Gypsy	0	0.182927	japonica-specific
TIP_23764	DNAnona/MULE	0	0.0853659	japonica-specific
TIP_27094	DNAnona/PILE	0	0.195122	japonica-specific
TIP_3257	DNAnona/MULE	0	0.707317	japonica-specific
TIP_33915	DNAnona/MULE	0	0.121951	japonica-specific
TIP_37087	MITE/Stow	0	0.0365854	japonica-specific
TIP_40647	DNAnona/Helitron	0	0.0487805	japonica-specific
TIP_41601	DNAnona/Helitron	0	0.17284	japonica-specific
TIP_55405	DNAauto/MULE	0	0.256098	japonica-specific
TIP_57867	MITE/Tourist	0	0.134146	japonica-specific
TIP_60961	LTR/Copia	0	0.329268	japonica-specific
TIP_62633	LINE/unknown	0	0.185185	japonica-specific
TIP_65945	MITE/Tourist	0	0.556962	japonica-specific
TIP_65963	MITE/Stow	0	0.52439	japonica-specific
TIP_6873	DNAnona/hAT	0	0.317073	japonica-specific
TIP_6883	LTR/Gypsy	0	0.304878	japonica-specific
TIP_71007	DNAauto/MULE	0	0.121951	japonica-specific
TIP_73655	DNAnona/Helitron	0	0.231707	japonica-specific
TIP_75288	DNAnona/Helitron	0	0.209877	japonica-specific
TIP_75819	MITE/Tourist	0	0.0609756	japonica-specific
TIP_9953	LTR/Copia	0	0.134146	japonica-specific
